# Supplementary material for: Determination of abnormally expressed microRNAs in bone marrow smears from patients with follicular lymphomas
Source: Springerplus. 2014 Jun 7;3:288. doi: 10.1186/2193-1801-3-288 (PMC4072855; doi:10.1186/2193-1801-3-288)
Supplement: Supplementary file 1 — Additional file 1: Significantly decreased and increased miRNAs (below Rank 21) in FL patients, compared with normal donors. (XLSX 13 KB) [file 40064_2014_1005_MOESM1_ESM.xlsx]

## Sheet: Sheet1
Additional file 1					Takei Y, et al
Significantly decreased and increased miRNAs (below Rank 21) in FL patients, compared with normal donors
Decreased miRNAs
Rank	miRNA	Clustered miRNAs	Fold change	Probability values*	Chromosomal location
21	miR-1256		-31	8.9 x 10-4	1p36.12
22	miR-183	A	-30.3	9.5 x 10-4	7q32.2
23	miR-96	A	-27.7	4.2 x 10-4	7q32.2
24	miR-636		-25.1	1.8 x 10-4	17q25.1
25	miR-497	B	-24.5	1.5 x 10-4	17p13.1
26	miR-10b		-23.9	5.9 x 10-4	2q31.1
27	miR-34a		-22.6	3.0 x 10-4	1p36.22
28	miR-195	B	-20.4	6.6 x 10-4	17p13.1
29	miR-1183		-18.8	8.1 x 10-4	7p15.3
30	miR-185		-17.3	2.7 x 10-4	22q11.21
31	miR-16		-15.8	7.3 x 10-4	13q14.2
32	miR-92a	C	-14	1.6 x 10-3	Xq26.2
33	miR-363	C	-13.5	2.2 x 10-3	Xq26.2
34	miR-214		-13.2	2.9 x 10-3	1q24.3
35	miR-194		-12.4	9.5 x 10-4	1q41
36	miR-1291		-11.9	4.4 x 10-3	12q13.11
37	miR-139-5p		-9.61	5.8 x 10-3	11q13.4
38	miR-331-5p		-9.13	9.8 x 10-3	12q22
39	miR-601		-8.86	9.2 x 10-3	9q33.3
A, B, and C: miRNAs clustered together in groups.
The same letter (A, B, or C) represents the miRNAs clustered in the same group.
*, Probability values by Mann-Whitney U test (versus normal donors) were shown.
Probability values less than 0.01 (1x10-2) were considered to indicate significant differences.
Increased miRNAs
Rank	miRNA	Clustered miRNAs	Fold change	Probability values*	Chromosomal location
21	miR-9		5.74	4.9 x 10-4	1q22
22	miR-505		5.49	5.0 x 10-4	Xq27.1
23	miR-590-3p		5.2	6.7 x 10-3	7q11.23
24	miR-330-3p		5.05	2.3 x 10-4	19q13.32
25	miR-146b-5p		4.35	7.6 x 10-4	10q24.32
26	miR-181a		4.17	8.3 x 10-3	1q32.1
27	miR-106b*		4.03	9.5 x 10-3	7q22.1
*, Probability values by Mann-Whitney U test (versus normal donors) were shown.
Probability values less than 0.01 (1x10-2) were considered to indicate significant differences.
